# Supplementary material for: Fast covariance estimation for sparse functional data
Source: Stat Comput. 2017 Apr 11;28(3):511–22. doi: 10.1007/s11222-017-9744-8 (PMC5807553; doi:10.1007/s11222-017-9744-8)
Supplement: Supplementary file 2 — Supplementary material 2 (gz 14 KB) [file 11222_2017_9744_MOESM2_ESM.gz]

Archive with 27 entries (25 files):
- face/DESCRIPTION
- face/NAMESPACE
- face/R
- face/R/check.data.r
- face/R/construct.knots.r
- face/R/cor.face.r
- face/R/covZ.r
- face/R/face.sparse.inner.r
- face/R/face.sparse.r
- face/R/kr.r
- face/R/matrix.multiply.r
- face/R/predict.face.sparse.r
- face/R/predict.pspline.r
- face/R/pspline.r
- face/R/pspline.setting.R
- face/R/raw.construct.r
- face/R/select.knots.r
- face/R/weight.construct.r
- face/man
- face/man/cor.face.Rd
- face/man/face-package.Rd
- face/man/face.sparse.Rd
- face/man/internals.Rd
- face/man/predict.face.sparse.Rd
- face/man/predict.pspline.Rd
- face/man/pspline.Rd
- face/man/select.knots.Rd
