# Supplementary material for: Fast covariance estimation for sparse functional data
Source: Stat Comput. 2017 Apr 11;28(3):511–22. doi: 10.1007/s11222-017-9744-8 (PMC5807553; doi:10.1007/s11222-017-9744-8)
Supplement: Supplementary file 2 — Supplementary material 2 (gz 14 KB) [file 11222_2017_9744_MOESM2_ESM.gz › face/DESCRIPTION]

Package: face
Title: Fast Covariance Estimation for Sparse Functional Data
Version: 0.1-3
Author: Luo Xiao [aut,cre], Cai Li [aut], William Checkley [aut], Ciprian
    Crainiceanu [aut]
Maintainer: Luo Xiao <lxiao5@ncsu.edu>
Description: Fast covariance estimation for sparse functional data or longitudinal data.
Depends: R (>= 2.1.4)
Imports: stats, splines, Matrix, matrixcalc, mgcv
License: GPL-3
LazyLoad: yes
LazyData: true
Repository: CRAN
NeedsCompilation: no
Packaged: 2017-03-30 19:01:24 UTC; lxiao5
