# Supplementary material for: Fast covariance estimation for sparse functional data
Source: Stat Comput. 2017 Apr 11;28(3):511–22. doi: 10.1007/s11222-017-9744-8 (PMC5807553; doi:10.1007/s11222-017-9744-8)
Supplement: Supplementary file 2 — Supplementary material 2 (gz 14 KB) [file 11222_2017_9744_MOESM2_ESM.gz › face/NAMESPACE]

S3method(predict,face.sparse)
S3method(predict,pspline)
export(face.sparse)
export(pspline)
export(select.knots)
export(cor.face)
import(stats)
import(Matrix)
import(splines)
import(matrixcalc)
import(mgcv)
