# Supplementary material for: Fast covariance estimation for sparse functional data
Source: Stat Comput. 2017 Apr 11;28(3):511–22. doi: 10.1007/s11222-017-9744-8 (PMC5807553; doi:10.1007/s11222-017-9744-8)
Supplement: Supplementary file 2 — Supplementary material 2 (gz 14 KB) [file 11222_2017_9744_MOESM2_ESM.gz › face/R/check.data.r]

check.data <- function(data,type="fit"){
  if(type=="fit") {
    if(!is.data.frame(data)|is.null(data$y)|is.null(data$subj)|is.null(data$argvals))
      stop("'data' should be a data frame with three variables:argvals,subj and y")
    
    if(sum(is.na(data))>0) stop("No NA values are allowed in the data")
  
  }
  
  if(type=="predict"){
    if(!is.data.frame(data)|is.null(data$y)|is.null(data$subj)|is.null(data$argvals))
      stop("'newdata' should be a data frame with three variables:argvals,subj and y") 
  }
  return(0)
}
