# Supplementary material for: Fast covariance estimation for sparse functional data
Source: Stat Comput. 2017 Apr 11;28(3):511–22. doi: 10.1007/s11222-017-9744-8 (PMC5807553; doi:10.1007/s11222-017-9744-8)
Supplement: Supplementary file 2 — Supplementary material 2 (gz 14 KB) [file 11222_2017_9744_MOESM2_ESM.gz › face/R/face.sparse.inner.r]

### About:
## The function is to estimate the mean and covariance function
## from a cluster of functions/longitudinal observations. The output
## will also predict each curve.

## Function arguments:
### "data" is a data frame with three arguments:
# (1) "argvals": observation times;
# (2) "subj": subject indices;
# (3) "y": values of observations;
# Note that: we only handle complete data, so missing values are not allowed at this moment

## "newdata" is of the same strucutre as "data". 
## To predict at new values of "argvals", make the corresponding "y" NA

### "center" means if we want to compute population mean

### "argvals.new" if we want the estimated covariance function at "argvals.new"; if NULL,
### then 100 equidistant points in the range of "argvals" in "data"

### "knots" is the number of interior knots for B-spline basis functions to be used; 

face.sparse.inner <- function(data, newdata = NULL, W = NULL,
                              center=TRUE,argvals.new=NULL,
                              knots=7, knots.option="equally-spaced",
                              p=3,m=2,lambda=NULL,lambda_mean=NULL,
                              search.length=14,
                              lower=-3,upper=10, 
                              calculate.scores=FALSE,pve=0.99){
  
  #########################
  ####step 0: read in data
  #########################
  check.data(data)
  if(!is.null(newdata)){ check.data(newdata,type="predict")}

  y <- data$y
  t <- data$argvals
  subj <- data$subj
  tnew <- argvals.new
  if(is.null(tnew)) tnew <- seq(min(t),max(t),length=100)
  
  fit_mean <- NULL
  
  knots.initial <- knots
  #########################
  ####step 1: demean
  #########################
  r <- y
  mu.new <- rep(0,length(tnew))
  if(center){
    fit_mean <- pspline(data,argvals.new=tnew,knots=knots.initial,knots.option=knots.option,lambda=lambda_mean)
    mu.new <- fit_mean$mu.new
    r <- y - fit_mean$fitted.values 
  }
  #########################
  ####step 2:raw estimates
  #########################
  indW <- F # whether identity W
  if(is.null(W)) indW <- T
  
  raw <- raw.construct(data.frame("argvals" = t, "subj" = subj, "y" = as.vector(r)))
  C <- raw$C
  st <- raw$st
  N <- raw$st
  N2 <- raw$N2
  if(indW) W <- raw$W  
  n0 <- raw$n0
  
  delta <- Matrix((st[,1]==st[,2]) * 1) # sparse
  
  #########################
  ####step 3: smooth
  #########################
  knots <- construct.knots(t,knots,knots.option,p)
  
  List <- pspline.setting(st[,1],knots=knots,p,m,type="simple",knots.option=knots.option)
  B1 <- List$B
  B1 <- Matrix(B1)
  DtD <- List$P
  
  B2 = spline.des(knots=knots, x=st[,2], ord = p+1,outer.ok = TRUE,sparse=TRUE)$design
  c = dim(B1)[2]
  c2 = c*(c+1)/2
  B = Matrix(t(KhatriRao(Matrix(t(B2)),Matrix(t(B1)))))
  G = Matrix(duplication.matrix(c))
  
  BtWB = matrix(0,nrow=c^2,ncol=c^2)
  Wdelta = c()
  WC = c()
  for(i in 1:n0){
    seq = (sum(N2[1:i])-N2[i]+1):(sum(N2[1:i]))
    B3 = Matrix(matrix(B[seq,],nrow=length(seq)))
    W3 = W[[i]] # don't form a large W
    BtWB = BtWB + crossprod(B3, W3%*%B3)
    Wdelta <- c(Wdelta,as.matrix(W3 %*% delta[seq]))
    WC <- c(WC,as.matrix(W3 %*% C[seq]))
  }

  GtBtWBG = crossprod(G,BtWB%*%G)
  
  BG = B%*%G # sparse
  detWde <- crossprod(delta,Wdelta) # detWde = sum(delta)
  GtBtWdelta <- crossprod(BG,Wdelta)
  XtWX <- rBind(cBind(GtBtWBG,GtBtWdelta), cBind(t(GtBtWdelta),detWde))
  
  eSig = eigen(XtWX,symmetric=TRUE)
  V = eSig$vectors
  E = eSig$values
  E = E + 0.000001*max(E)
  Sigi_sqrt = matrix.multiply(V,1/sqrt(E))%*%t(V)
  
  P = crossprod(G,Matrix(suppressMessages(kronecker(diag(c),DtD))))%*%G
  
  Q = bdiag(P,0)
  tUQU = crossprod(Sigi_sqrt,(Q%*%Sigi_sqrt))
  Esig = eigen(tUQU,symmetric=TRUE)

  U = Esig$vectors
  s = Esig$values
  A0 <- Sigi_sqrt%*%U
  X <- cBind(BG,delta)
  A = as.matrix(X%*%A0) # F=XA dense
  
  AtA = crossprod(A) # diff
  f = crossprod(A,C) # diff
  ftilde = crossprod(A,WC) # diff
  
  c2 <- c2 + 1
  g <- rep(0, c2)
  G1 <- matrix(0,c2,c2)
  mat_list <- list()
    
  for(i in 1:n0){
    seq = (sum(N2[1:i])-N2[i]+1):(sum(N2[1:i]))
    Ai = matrix(A[seq,],nrow=length(seq))
    AitAi = crossprod(Ai) #t(Ai)%*%Ai
    Wi = W[[i]]
    
    fi = crossprod(Ai,C[seq]) # t(Fi)Ci
    Ji = crossprod(Ai,Wi%*%C[seq])
    Li = crossprod(Ai,Wi%*%Ai)
    g = g + Ji*fi
    G1 = G1 + AitAi*(Ji%*%t(ftilde))
  
    LList <- list()
    LList[[1]] = AitAi
    LList[[2]] = Li
    mat_list[[i]] = LList
    
   }
  
  
  Lambda <- seq(lower,upper,length=search.length)
  Gcv <- 0*Lambda
  gcv <- function(x){
    lambda <- exp(x)
    d <- 1/(1+lambda*s)
    ftilde_d <- ftilde*d
    cv0 <- -2*sum(ftilde_d*f)
    cv1 <-  sum(ftilde_d*(AtA%*%ftilde_d))
    cv2 <-  2*sum(d*g)
    cv3 <-  -4*sum(d*(G1%*%d))
    cv4 <- sum(unlist(sapply(mat_list,function(x){
      a <- x[[1]]%*%ftilde_d
      b <- x[[2]]%*%ftilde_d
      2*sum(a*b*d)
    })))
    cv <- cv0 + cv1 + cv2 + cv3 + cv4
    return(cv)
  }
  if(is.null(lambda)){
      Lambda <- seq(lower,upper,length=search.length)
      Length <- length(Lambda)
      Gcv <- rep(0,Length)
      for(i in 1:Length) 
        Gcv[i] <- gcv(Lambda[i])
      i0 <- which.min(Gcv)
      lambda <- exp(Lambda[i0])
  }

  alpha <- matrix.multiply(A0,1/(1+lambda*s))%*%ftilde
  Theta <- G %*% alpha[1:c2-1]
  Theta <- matrix(Theta,c,c)         # parameter estimated (sym)
  sigma2 <- alpha[c2]
  if(sigma2 <= 0.000001) {                                               
    warning("error variance cannot be non-positive, reset to 1e-6!")    
    sigma2 <- 0.000001                                                  
  }
  
  Eigen <- eigen(Theta,symmetric=TRUE)
  Eigen$values[Eigen$values<0] <- 0
  npc <- sum(Eigen$values>0) #which.max(cumsum(Eigen$values)/sum(Eigen$values)>pve)[1]
  if(npc >1){
    Theta <- matrix.multiply(Eigen$vectors[,1:npc],Eigen$values[1:npc])%*%t(Eigen$vectors[,1:npc])
    Theta_half <- matrix.multiply(Eigen$vectors[,1:npc],sqrt(Eigen$values[1:npc]))
  }
  if(npc==1){
    Theta <- Eigen$values[1]*suppressMessages(kronecker(Eigen$vectors[,1],t(Eigen$vectors[,1])))
    Theta_half <- sqrt(Eigen$values[1])*Eigen$vectors[,1]
  }
  Eigen <- eigen(Theta,symmetric=TRUE)

  #########################
  ####step 4: calculate estimated covariance function
  #########################
  Bnew = spline.des(knots=knots, x=tnew, ord = p+1,outer.ok = TRUE,sparse=TRUE)$design
  Chat.new = as.matrix(tcrossprod(Bnew%*%Matrix(Theta),Bnew)) 
  Chat.diag.new = as.vector(diag(Chat.new))  
  Cor.new = diag(1/sqrt(Chat.diag.new))%*%Chat.new%*%diag(1/sqrt(Chat.diag.new))
  Eigen.new = eigen(Chat.new,symmetric=TRUE)
  npc = which.max(cumsum(Eigen$values)/sum(Eigen$values)>pve)[1] #determine number of PCs
  eigenfunctions = matrix(Eigen.new$vectors[,1:min(npc,length(tnew))],ncol=min(npc,length(tnew)))
  eigenvalues = Eigen.new$values[1:min(npc,length(tnew))]
  eigenfunctions = eigenfunctions*sqrt(length(tnew))/sqrt(max(tnew)-min(tnew))
  eigenvalues = eigenvalues/length(tnew)*(max(tnew)-min(tnew))


  #########################
  ####step 5: calculate variance
  #########################
  var.error.hat <- rep(sigma2,length(t))
  var.error.new <- rep(sigma2,length(tnew))

  
  
  Chat.raw.new = as.matrix(tcrossprod(Bnew%*%Matrix(Theta),Bnew)) + diag(var.error.new) 
  Chat.raw.diag.new = as.vector(diag(Chat.raw.new)) 
  Cor.raw.new = diag(1/sqrt(Chat.raw.diag.new))%*%Chat.raw.new%*%diag(1/sqrt(Chat.raw.diag.new))
  #########################
  ####step 6: prediction
  #########################
  if(!is.null(newdata)){
  
  mu.pred <- rep(0,length(newdata$argvals))
  var.error.pred <- rep(sigma2,length(newdata$argvals))
  if(center){
    mu.pred <- predict.pspline(fit_mean,newdata$argvals)
  }
  
  subj.pred = newdata$subj
  subj_unique.pred = unique(subj.pred)
  y.pred = newdata$y
  Chat.diag.pred = 0*y.pred
  se.pred = 0*y.pred
 
  scores = list(subj=subj_unique.pred,
                scores = matrix(NA,nrow=length(subj_unique.pred),ncol=npc),
                u = matrix(NA,nrow=length(subj_unique.pred),ncol=nrow(Theta))
  )

  for(i in 1:length(subj_unique.pred)){
    sel.pred = which(subj.pred==subj_unique.pred[i])
    lengthi = length(sel.pred)
    
    pred.points <- newdata$argvals[sel.pred]
    mu.predi <- mu.pred[sel.pred]
    var.error.predi <- var.error.pred[sel.pred]
    
    y.predi = y.pred[sel.pred] - mu.predi
    sel.pred.obs = which(!is.na(y.predi))
    obs.points <- pred.points[sel.pred.obs]
    if(!is.null(obs.points)){
      var <- mean(var.error.predi[sel.pred.obs])
      if(var==0&length(sel.pred.obs) < npc)
        stop("Measurement error estimated to be zero and there are fewer observed points thans PCs; scores
               cannot be estimated.")
      B3i.pred = spline.des(knots=knots, x=pred.points, ord = p+1,outer.ok = TRUE,sparse=TRUE)$design
      B3i = spline.des(knots=knots, x=obs.points, ord = p+1,outer.ok = TRUE,sparse=TRUE)$design
      Chati = tcrossprod(B3i%*%Theta,B3i)
      Chat.diag.pred[sel.pred] = diag(Chati)
      if(length(sel.pred.obs)==1) Ri = var.error.predi[sel.pred.obs]
      if(length(sel.pred.obs)>1) Ri = diag(var.error.predi[sel.pred.obs])
      Vi.inv = as.matrix(solve(Chati + Ri))
      Vi.pred = tcrossprod(B3i.pred%*%Theta,B3i.pred)
      Hi = as.matrix(B3i.pred%*%tcrossprod(Theta,B3i)%*%Vi.inv)
      ui =tcrossprod(Theta,B3i)%*%Vi.inv %*%y.predi[sel.pred.obs]
      scores$u[i,] = as.vector(ui)
      y.pred[sel.pred] = as.numeric(Hi%*%y.predi[sel.pred.obs]) + mu.predi
      temp = as.matrix(B3i.pred%*%tcrossprod(Theta,B3i))
      if(length(sel.pred.obs) >1){
      se.pred[sel.pred] = sqrt(diag(Vi.pred - temp%*%Vi.inv%*%t(temp)))
      }
      if(length(sel.pred.obs) ==1){
        se.pred[sel.pred] = sqrt(Vi.pred[1,1] - Vi.inv[1,1]*temp%*%t(temp))
      }
      
      ## predict scores
     if(calculate.scores==TRUE){ 
       temp = matrix(t(eigenfunctions),nrow=npc)%*%(as.matrix(Bnew)%*%ui)/sum(eigenfunctions[,1]^2)
       temp = as.matrix(temp)
       scores$scores[i,1:npc] = temp[,1]
     }
     }
  }
  }## if(is.null(newdata))
 if(is.null(newdata)){
   y.pred=NULL
   mu.pred = NULL
   var.error.pred = NULL
   Chat.diag.pred = NULL
   se.pred = NULL
   scores=NULL
   
 }


 
  res <- list(newdata=newdata, W = W, y.pred = y.pred, Theta=Theta,argvals.new=tnew, 
              mu.new = mu.new, Chat.new=Chat.new, var.error.new = var.error.new,
              Cor.new = Cor.new, eigenfunctions = eigenfunctions, eigenvalues = eigenvalues,
              Cor.raw.new = Cor.raw.new, Chat.raw.diag.new = Chat.raw.diag.new,
              scores = scores, calculate.scores=calculate.scores,
              mu.hat = fit_mean$fitted.values,var.error.hat = var.error.hat,
              mu.pred = mu.pred, var.error.pred = var.error.pred, Chat.diag.pred = Chat.diag.pred,
              se.pred = se.pred,
              fit_mean = fit_mean, lambda_mean=fit_mean$lambda,
              lambda=lambda,Gcv=Gcv,Lambda=Lambda,knots=knots,knots.option=knots.option,s=s,npc=npc, p = p, m=m,
              center=center,pve=pve,sigma2=sigma2, r = r, DtD = DtD)
 
  class(res) <- "face.sparse"
  return(res)
}
