# Supplementary material for: Fast covariance estimation for sparse functional data
Source: Stat Comput. 2017 Apr 11;28(3):511–22. doi: 10.1007/s11222-017-9744-8 (PMC5807553; doi:10.1007/s11222-017-9744-8)
Supplement: Supplementary file 2 — Supplementary material 2 (gz 14 KB) [file 11222_2017_9744_MOESM2_ESM.gz › face/R/face.sparse.r]

face.sparse <- function(data, newdata = NULL,
                        center=TRUE,argvals.new=NULL,
                        knots=7, knots.option="equally-spaced",
                        p=3,m=2,lambda=NULL,lambda_mean=NULL,
                        search.length=14,
                        lower=-3,upper=10, lower2 = -3, upper2=5,
                        calculate.scores=FALSE,pve=0.99){

  
  fit <- face.sparse.inner(data = data, newdata=NULL, W = NULL,
                           argvals.new = argvals.new,
                           center=center,
                           knots=knots,
                           knots.option = knots.option,
                           p = p, m = m, lambda= lambda, lambda_mean = lambda_mean,
                           lower=lower,upper=upper,search.length=search.length,
                           pve = pve)

  W <- weight.construct(fit,data)
  
  
  fit <- face.sparse.inner(data = data, newdata=newdata, W = W,
                           argvals.new = argvals.new,
                           center=center,
                           knots=knots,
                           knots.option = knots.option,
                           p = p, m = m, lambda= lambda, lambda_mean = lambda_mean,
                           lower=lower2,upper=upper2,search.length=length(lower2:upper2),
                           calculate.scores=calculate.scores,pve=pve)

  return(fit)
}
  
