# Supplementary material for: Fast covariance estimation for sparse functional data
Source: Stat Comput. 2017 Apr 11;28(3):511–22. doi: 10.1007/s11222-017-9744-8 (PMC5807553; doi:10.1007/s11222-017-9744-8)
Supplement: Supplementary file 2 — Supplementary material 2 (gz 14 KB) [file 11222_2017_9744_MOESM2_ESM.gz › face/R/matrix.multiply.r]

matrix.multiply <- function(A,s,option=1){
  if(option==2)
    return(A*(s%*%t(rep(1,dim(A)[2]))))
  if(option==1)
    return(A*(rep(1,dim(A)[1])%*%t(s)))
}
