# Supplementary material for: Fast covariance estimation for sparse functional data
Source: Stat Comput. 2017 Apr 11;28(3):511–22. doi: 10.1007/s11222-017-9744-8 (PMC5807553; doi:10.1007/s11222-017-9744-8)
Supplement: Supplementary file 2 — Supplementary material 2 (gz 14 KB) [file 11222_2017_9744_MOESM2_ESM.gz › face/R/predict.pspline.r]

predict.pspline <- function(object,argvals.new,...){
  
  #require(splines)
  stopifnot(class(object)=="pspline")
  
  knots <- object$knots
  p <- object$p
  B = spline.des(knots=knots, x = argvals.new, ord = p+1,outer.ok = TRUE,sparse=TRUE)$design
  return(as.vector(B%*%object$theta))
  
}
