# Supplementary material for: Fast covariance estimation for sparse functional data
Source: Stat Comput. 2017 Apr 11;28(3):511–22. doi: 10.1007/s11222-017-9744-8 (PMC5807553; doi:10.1007/s11222-017-9744-8)
Supplement: Supplementary file 2 — Supplementary material 2 (gz 14 KB) [file 11222_2017_9744_MOESM2_ESM.gz › face/man/face-package.Rd]

\name{face-package}
\alias{face-package}
\alias{face}
\docType{package}
\title{face}
\description{
Fast Covariance Estimation for Sparse Functional Data
}
\details{
\tabular{ll}{
Package: \tab face\cr
Type: \tab Package\cr
Version: \tab 0.1-3\cr
Date: \tab 2017-03-30\cr
License: GPL-3
}
}
\author{
Luo Xiao, Cai Li, William Checkley and Ciprian Crainiceanu

Maintainer: Luo Xiao <lxiao5@ncsu.edu>
}
\references{
Luo Xiao, Cai Li, William Checkley and Ciprian Crainiceanu, Fast covariance estimation
for sparse functional data, available at \url{https://arxiv.org/abs/1603.05758}.
}
\keyword{ package }
