# Supplementary material for: Fast covariance estimation for sparse functional data
Source: Stat Comput. 2017 Apr 11;28(3):511–22. doi: 10.1007/s11222-017-9744-8 (PMC5807553; doi:10.1007/s11222-017-9744-8)
Supplement: Supplementary file 2 — Supplementary material 2 (gz 14 KB) [file 11222_2017_9744_MOESM2_ESM.gz › face/man/internals.Rd]

\name{face-internal}
\alias{kr}
\alias{pspline.setting}
\alias{raw.construct}
\alias{construct.knots}
\alias{check.data}
\alias{matrix.multiply}
\alias{weight.construct}
\alias{covZ}
\alias{face.sparse.inner}
\title{Internal functions for face package}
\description{
Internal function.
}
